# Supplementary material for: Asymmetric Presynaptic Depletion of Dopamine Neurons in a Drosophila Model of Parkinson’s Disease
Source: Int J Mol Sci. 2023 May 11;24(10):8585. doi: 10.3390/ijms24108585 (PMC10218197; doi:10.3390/ijms24108585)
Supplement: Supplementary file 1 [file ijms-24-08585-s001.zip]

Archive with 1 entries (1 files):
- ijms-2305857-supplementary.pdf
